# Supplementary material for: Estimating the actual importation risk of dengue virus infection among Japanese travelers
Source: PLoS One. 2018 Jun 20;13(6):e0198734. doi: 10.1371/journal.pone.0198734 (PMC6010241; doi:10.1371/journal.pone.0198734)
Supplement: S1 Table — (XLSX) [file pone.0198734.s001.xlsx]

## Sheet: yearly notification by country
Country	2006	2007	2008	2009	2010	2011	2012	2013	2014	2015	2016
Indonesia	9	22	15	22	78	24	38	68	50	66	111
Philippines	15	14	11	9	34	22	60	43	32	75	63
Thailand	8	5	17	6	28	12	26	49	20	27	24
India	8	8	19	15	40	16	27	15	8	15	19
Malaysia	3	3	5	9	4	7	3	9	24	28	16
Vietnam	2	3	7	9	5	4	3	3	2	9	31
Singapore	0	1	3	1	1	1	2	3	3	4	5
Sri Lanka	0	1	0	3	2	2	5	5	7	7	7
Cambodia	0	5	3	2	10	3	15	12	3	5	6
Myanmar	1	1	2	2	0	0	6	6	2	15	4
Bangladesh	1	3	1	1	4	3	3	1	2	5	5
Maldives	1	0	2	0	1	3	2	0	1	3	3
Laos	0	1	0	1	10	0	2	5	0	1	2
Taiwan	0	1	1	0	0	0	0	0	0	4	0
East Timor	2	1	0	1	1	0	1	0	1	1	1
Nepal	0	2	0	0	0	0	0	0	0	0	0
Pakistan	0	0	0	0	1	0	0	0	0	0	0
South Korea	0	0	0	0	0	0	0	0	0	0	0
Hong Kong	0	0	0	0	0	0	0	0	0	0	0
Mongolia	0	0	0	0	0	0	0	0	0	0	0
China	0	0	0	0	0	0	0	0	1	0	0
French Polynesia	0	0	0	0	0	0	0	0	1	4	4
Fiji	0	0	0	0	0	0	1	0	3	0	0
Guam	0	0	0	0	0	0	2	0	0	0	0
Papua New Guinea	0	0	1	1	0	0	0	0	0	0	1
Hawaii	0	0	0	0	0	0	0	0	0	2	0
Australia	0	0	0	1	0	0	0	1	0	0	0
Tonga	0	0	1	1	0	0	0	0	0	0	0
Tuvalu	0	0	2	0	0	0	0	0	1	0	0
New Caledonia	0	0	0	0	0	0	0	1	0	0	0
Solomon Islands	0	1	1	0	0	0	0	0	0	0	1
Vanuatu	0	0	0	1	0	0	0	0	0	0	0
Samoa	2	1	1	0	0	0	0	0	0	0	0
Marshall Islands	0	0	0	0	0	0	1	0	0	0	0
Brazil	3	2	0	0	2	0	2	2	1	4	7
Jamaica	0	4	1	0	0	0	3	0	0	0	0
Haiti	0	0	0	0	0	0	2	0	0	0	0
Paraguay	0	0	0	0	1	0	0	1	0	0	1
Belize	0	0	0	0	0	0	0	0	1	0	0
Venezuela	0	0	0	0	1	0	0	0	0	0	0
Columbia	0	0	0	0	2	0	0	0	0	0	0
Peru	0	0	0	0	0	0	0	1	0	0	1
Barubatosu	0	0	0	0	1	0	0	0	0	0	0
Bolivia	0	1	1	2	0	0	0	0	0	0	0
Dominica	1	0	0	0	0	0	0	0	0	0	0
Guatemala	0	1	0	0	0	0	0	0	0	0	1
Panama	0	0	0	1	0	0	0	0	0	0	0
Honduras	0	1	0	0	0	0	0	0	0	0	0
Mexico	0	1	0	1	0	0	1	0	0	0	0
Tanzania	0	0	0	0	3	2	0	0	1	0	0
Sudan	1	0	0	0	0	0	0	0	0	0	0
Pakistan	0	0	0	0	0	2	0	0	0	1	0
Saudi Arabia	0	0	0	0	0	0	0	2	0	0	0
Yemen	0	0	0	1	0	0	0	0	0	0	0
Uganda	0	0	0	0	0	0	0	1	0	0	0
Kenya	0	0	0	0	0	0	0	0	1	0	0
Democratic Republic of the Congo	0	0	0	0	0	0	0	0	0	1	0
Djibouti	0	0	0	0	0	0	0	1	0	0	0
Benin	0	0	0	0	1	0	0	0	0	0	0
Mari	0	0	0	1	0	0	0	0	0	0	0
Cote d'Ivoire	0	0	1	0	0	0	0	0	0	0	0
Madagascar	0	0	0	0	0	0	0	1	0	0	0
Nigeria	0	0	0	0	0	0	0	0	0	0	1
Burkina Faso	0	0	0	0	0	0	0	0	0	0	1
Rwanda	0	0			0	1	0	0	0	0	0
